# Supplementary material for: A mechanosensing mechanism controls plasma membrane shape homeostasis at the nanoscale
Source: eLife. 2023 Sep 25;12:e72316. doi: 10.7554/eLife.72316 (PMC10569792; doi:10.7554/eLife.72316)
Supplement: Figure 2—figure supplement 1—source data 9. [file elife-72316-fig2-figsupp1-data9.zip]

Archive with 1 entries (1 files):
- Figure2-figure supplement 1-source data 9.tif
