# Supplementary material for: A mechanosensing mechanism controls plasma membrane shape homeostasis at the nanoscale
Source: eLife. 2023 Sep 25;12:e72316. doi: 10.7554/eLife.72316 (PMC10569792; doi:10.7554/eLife.72316)
Supplement: Source code 1. [file elife-72316-code1.zip]

Archive with 300 entries (275 files):
- Supplementary_Software_Elife/
- __MACOSX/._Supplementary_Software_Elife
- Supplementary_Software_Elife/Post_Process.m
- __MACOSX/Supplementary_Software_Elife/._Post_Process.m
- Supplementary_Software_Elife/cmaps.mat
- __MACOSX/Supplementary_Software_Elife/._cmaps.mat
- Supplementary_Software_Elife/.DS_Store
- __MACOSX/Supplementary_Software_Elife/._.DS_Store
- Supplementary_Software_Elife/Input_Files/
- __MACOSX/Supplementary_Software_Elife/._Input_Files
- Supplementary_Software_Elife/Load_No_Grad_Cortex.m
- __MACOSX/Supplementary_Software_Elife/._Load_No_Grad_Cortex.m
- Supplementary_Software_Elife/PV_Dataset_Fletcher_Cell2016.csv
- __MACOSX/Supplementary_Software_Elife/._PV_Dataset_Fletcher_Cell2016.csv
- Supplementary_Software_Elife/No_Grad_Cortex.m
- __MACOSX/Supplementary_Software_Elife/._No_Grad_Cortex.m
- Supplementary_Software_Elife/Functionals/
- __MACOSX/Supplementary_Software_Elife/._Functionals
- Supplementary_Software_Elife/FV_Curve.m
- __MACOSX/Supplementary_Software_Elife/._FV_Curve.m
- Supplementary_Software_Elife/Interpolation_Geometry/
- __MACOSX/Supplementary_Software_Elife/._Interpolation_Geometry
- Supplementary_Software_Elife/Main_Script.m
- __MACOSX/Supplementary_Software_Elife/._Main_Script.m
- Supplementary_Software_Elife/quiver3D_pub/
- __MACOSX/Supplementary_Software_Elife/._quiver3D_pub
- Supplementary_Software_Elife/_cmap_mag.png
- __MACOSX/Supplementary_Software_Elife/.__cmap_mag.png
- Supplementary_Software_Elife/Reparametrization/
- __MACOSX/Supplementary_Software_Elife/._Reparametrization
- Supplementary_Software_Elife/vector_rhs_psi.m
- __MACOSX/Supplementary_Software_Elife/._vector_rhs_psi.m
- Supplementary_Software_Elife/Output_Files/
- Supplementary_Software_Elife/README.pdf
- __MACOSX/Supplementary_Software_Elife/._README.pdf
- Supplementary_Software_Elife/Matrices/
- __MACOSX/Supplementary_Software_Elife/._Matrices
- Supplementary_Software_Elife/Input_Files/.DS_Store
- __MACOSX/Supplementary_Software_Elife/Input_Files/._.DS_Store
- Supplementary_Software_Elife/Input_Files/Budded_Membrane_Eq_F0_0_12.mat
- __MACOSX/Supplementary_Software_Elife/Input_Files/._Budded_Membrane_Eq_F0_0_12.mat
- Supplementary_Software_Elife/Functionals/Curvature_functional_Reg.m
- __MACOSX/Supplementary_Software_Elife/Functionals/._Curvature_functional_Reg.m
- Supplementary_Software_Elife/Functionals/Nonlin_constr.m
- __MACOSX/Supplementary_Software_Elife/Functionals/._Nonlin_constr.m
- Supplementary_Software_Elife/Functionals/.DS_Store
- __MACOSX/Supplementary_Software_Elife/Functionals/._.DS_Store
- Supplementary_Software_Elife/Functionals/Volume_functional_support.m
- __MACOSX/Supplementary_Software_Elife/Functionals/._Volume_functional_support.m
- Supplementary_Software_Elife/Functionals/Residual.m
- __MACOSX/Supplementary_Software_Elife/Functionals/._Residual.m
- Supplementary_Software_Elife/Functionals/Incremental_Mech_Rayleighian_S.m
- __MACOSX/Supplementary_Software_Elife/Functionals/._Incremental_Mech_Rayleighian_S.m
- Supplementary_Software_Elife/Functionals/Cortex_Flat_Updated.m
- __MACOSX/Supplementary_Software_Elife/Functionals/._Cortex_Flat_Updated.m
- Supplementary_Software_Elife/Functionals/Incremental_drag_diss.m
- __MACOSX/Supplementary_Software_Elife/Functionals/._Incremental_drag_diss.m
- Supplementary_Software_Elife/Functionals/Curvature_functional.m
- __MACOSX/Supplementary_Software_Elife/Functionals/._Curvature_functional.m
- Supplementary_Software_Elife/Functionals/Diss_hydro.m
- __MACOSX/Supplementary_Software_Elife/Functionals/._Diss_hydro.m
- Supplementary_Software_Elife/Functionals/Residual_Sorp_New.m
- __MACOSX/Supplementary_Software_Elife/Functionals/._Residual_Sorp_New.m
- Supplementary_Software_Elife/Functionals/Area_functional.m
- __MACOSX/Supplementary_Software_Elife/Functionals/._Area_functional.m
- Supplementary_Software_Elife/Functionals/Incremental_Mech_Rayleighian_Reg.m
- __MACOSX/Supplementary_Software_Elife/Functionals/._Incremental_Mech_Rayleighian_Reg.m
- Supplementary_Software_Elife/Functionals/Energy_functional.m
- __MACOSX/Supplementary_Software_Elife/Functionals/._Energy_functional.m
- Supplementary_Software_Elife/Functionals/Incremental_Mech_Rayleighian.m
- __MACOSX/Supplementary_Software_Elife/Functionals/._Incremental_Mech_Rayleighian.m
- Supplementary_Software_Elife/Functionals/Incremental_mem_diss.m
- __MACOSX/Supplementary_Software_Elife/Functionals/._Incremental_mem_diss.m
- Supplementary_Software_Elife/Functionals/total_Energy.m
- __MACOSX/Supplementary_Software_Elife/Functionals/._total_Energy.m
- Supplementary_Software_Elife/Functionals/incremental_potential.m
- __MACOSX/Supplementary_Software_Elife/Functionals/._incremental_potential.m
- Supplementary_Software_Elife/Functionals/Diss_drag.m
- __MACOSX/Supplementary_Software_Elife/Functionals/._Diss_drag.m
- Supplementary_Software_Elife/Functionals/Residual_mod_Ener_Aug.m
- __MACOSX/Supplementary_Software_Elife/Functionals/._Residual_mod_Ener_Aug.m
- Supplementary_Software_Elife/Functionals/Bending_Energy.m
- __MACOSX/Supplementary_Software_Elife/Functionals/._Bending_Energy.m
- Supplementary_Software_Elife/Functionals/Chemical_Energy.m
- __MACOSX/Supplementary_Software_Elife/Functionals/._Chemical_Energy.m
- Supplementary_Software_Elife/Functionals/Incremental_cortex_diss.m
- __MACOSX/Supplementary_Software_Elife/Functionals/._Incremental_cortex_diss.m
- Supplementary_Software_Elife/Functionals/total_mass.m
- __MACOSX/Supplementary_Software_Elife/Functionals/._total_mass.m
- Supplementary_Software_Elife/Functionals/localArea_functional.m
- __MACOSX/Supplementary_Software_Elife/Functionals/._localArea_functional.m
- Supplementary_Software_Elife/Functionals/Residual_fix.m
- __MACOSX/Supplementary_Software_Elife/Functionals/._Residual_fix.m
- Supplementary_Software_Elife/Functionals/ResidualP2.m
- __MACOSX/Supplementary_Software_Elife/Functionals/._ResidualP2.m
- Supplementary_Software_Elife/Interpolation_Geometry/Bsp.m
- __MACOSX/Supplementary_Software_Elife/Interpolation_Geometry/._Bsp.m
- Supplementary_Software_Elife/Interpolation_Geometry/precal_generic.m
- __MACOSX/Supplementary_Software_Elife/Interpolation_Geometry/._precal_generic.m
- Supplementary_Software_Elife/Interpolation_Geometry/precal_generic_.m
- __MACOSX/Supplementary_Software_Elife/Interpolation_Geometry/._precal_generic_.m
- Supplementary_Software_Elife/Interpolation_Geometry/interpolate.m
- __MACOSX/Supplementary_Software_Elife/Interpolation_Geometry/._interpolate.m
- Supplementary_Software_Elife/Interpolation_Geometry/auxiliary_calculations.m
- __MACOSX/Supplementary_Software_Elife/Interpolation_Geometry/._auxiliary_calculations.m
- Supplementary_Software_Elife/Interpolation_Geometry/.svn/
- __MACOSX/Supplementary_Software_Elife/Interpolation_Geometry/._.svn
- Supplementary_Software_Elife/Interpolation_Geometry/loworder_Bsp.m
- __MACOSX/Supplementary_Software_Elife/Interpolation_Geometry/._loworder_Bsp.m
- Supplementary_Software_Elife/Interpolation_Geometry/arrow3.m
- __MACOSX/Supplementary_Software_Elife/Interpolation_Geometry/._arrow3.m
- Supplementary_Software_Elife/Interpolation_Geometry/loworder_Bsp_generic.m
- __MACOSX/Supplementary_Software_Elife/Interpolation_Geometry/._loworder_Bsp_generic.m
- Supplementary_Software_Elife/Interpolation_Geometry/interpolate_func_2.m
- __MACOSX/Supplementary_Software_Elife/Interpolation_Geometry/._interpolate_func_2.m
- Supplementary_Software_Elife/Interpolation_Geometry/cbfreeze.m
- __MACOSX/Supplementary_Software_Elife/Interpolation_Geometry/._cbfreeze.m
- Supplementary_Software_Elife/Interpolation_Geometry/interpolate_func.m
- __MACOSX/Supplementary_Software_Elife/Interpolation_Geometry/._interpolate_func.m
- Supplementary_Software_Elife/Interpolation_Geometry/freezeColors.m
- __MACOSX/Supplementary_Software_Elife/Interpolation_Geometry/._freezeColors.m
- Supplementary_Software_Elife/Interpolation_Geometry/gaquad.m
- __MACOSX/Supplementary_Software_Elife/Interpolation_Geometry/._gaquad.m
- Supplementary_Software_Elife/Interpolation_Geometry/evaluate_BSp.m
- __MACOSX/Supplementary_Software_Elife/Interpolation_Geometry/._evaluate_BSp.m
- Supplementary_Software_Elife/Interpolation_Geometry/cbhandle.m
- __MACOSX/Supplementary_Software_Elife/Interpolation_Geometry/._cbhandle.m
- Supplementary_Software_Elife/Interpolation_Geometry/plot_configuration.m
- __MACOSX/Supplementary_Software_Elife/Interpolation_Geometry/._plot_configuration.m
- Supplementary_Software_Elife/Interpolation_Geometry/plot_configuration_2.m
- __MACOSX/Supplementary_Software_Elife/Interpolation_Geometry/._plot_configuration_2.m
- Supplementary_Software_Elife/Interpolation_Geometry/precal_gauss.m
- __MACOSX/Supplementary_Software_Elife/Interpolation_Geometry/._precal_gauss.m
- Supplementary_Software_Elife/Interpolation_Geometry/unfreezeColors.m
- __MACOSX/Supplementary_Software_Elife/Interpolation_Geometry/._unfreezeColors.m
- Supplementary_Software_Elife/Interpolation_Geometry/quiver_tri.m
- __MACOSX/Supplementary_Software_Elife/Interpolation_Geometry/._quiver_tri.m
- Supplementary_Software_Elife/quiver3D_pub/ColorSpec_ShortName_to_RGBvalue.m
- __MACOSX/Supplementary_Software_Elife/quiver3D_pub/._ColorSpec_ShortName_to_RGBvalue.m
- Supplementary_Software_Elife/quiver3D_pub/html/
- __MACOSX/Supplementary_Software_Elife/quiver3D_pub/._html
- Supplementary_Software_Elife/quiver3D_pub/arrow3D.m
- __MACOSX/Supplementary_Software_Elife/quiver3D_pub/._arrow3D.m
- Supplementary_Software_Elife/quiver3D_pub/rotatePoints.m
- __MACOSX/Supplementary_Software_Elife/quiver3D_pub/._rotatePoints.m
- Supplementary_Software_Elife/quiver3D_pub/ColorSpec_LongName_to_RGBvalue.m
- __MACOSX/Supplementary_Software_Elife/quiver3D_pub/._ColorSpec_LongName_to_RGBvalue.m
- Supplementary_Software_Elife/quiver3D_pub/quiver3D.m
- __MACOSX/Supplementary_Software_Elife/quiver3D_pub/._quiver3D.m
- Supplementary_Software_Elife/quiver3D_pub/helix.m
- __MACOSX/Supplementary_Software_Elife/quiver3D_pub/._helix.m
- Supplementary_Software_Elife/quiver3D_pub/demoQuiver3D.m
- __MACOSX/Supplementary_Software_Elife/quiver3D_pub/._demoQuiver3D.m
- Supplementary_Software_Elife/Reparametrization/error_param_func.m
- __MACOSX/Supplementary_Software_Elife/Reparametrization/._error_param_func.m
- Supplementary_Software_Elife/Reparametrization/.svn/
- __MACOSX/Supplementary_Software_Elife/Reparametrization/._.svn
- Supplementary_Software_Elife/Reparametrization/original_shape_fit_Curvature2.m
- __MACOSX/Supplementary_Software_Elife/Reparametrization/._original_shape_fit_Curvature2.m
- Supplementary_Software_Elife/Reparametrization/reparametrize_func.m
- __MACOSX/Supplementary_Software_Elife/Reparametrization/._reparametrize_func.m
- Supplementary_Software_Elife/Reparametrization/creparametrize.m
- __MACOSX/Supplementary_Software_Elife/Reparametrization/._creparametrize.m
- Supplementary_Software_Elife/Reparametrization/original_shape_to_fit.m
- __MACOSX/Supplementary_Software_Elife/Reparametrization/._original_shape_to_fit.m
- Supplementary_Software_Elife/Reparametrization/reparametrize.m
- __MACOSX/Supplementary_Software_Elife/Reparametrization/._reparametrize.m
- Supplementary_Software_Elife/Reparametrization/original_shape_fit_Curvature.m
- __MACOSX/Supplementary_Software_Elife/Reparametrization/._original_shape_fit_Curvature.m
- Supplementary_Software_Elife/Reparametrization/plot_arc_length.m
- __MACOSX/Supplementary_Software_Elife/Reparametrization/._plot_arc_length.m
- Supplementary_Software_Elife/Reparametrization/error_param.m
- __MACOSX/Supplementary_Software_Elife/Reparametrization/._error_param.m
- Supplementary_Software_Elife/Reparametrization/resample.m
- __MACOSX/Supplementary_Software_Elife/Reparametrization/._resample.m
- Supplementary_Software_Elife/Reparametrization/creparametrize_refine_model.m
- __MACOSX/Supplementary_Software_Elife/Reparametrization/._creparametrize_refine_model.m
- Supplementary_Software_Elife/Reparametrization/Compute_reparam_criteria.m
- __MACOSX/Supplementary_Software_Elife/Reparametrization/._Compute_reparam_criteria.m
- Supplementary_Software_Elife/Reparametrization/resample_func.m
- __MACOSX/Supplementary_Software_Elife/Reparametrization/._resample_func.m
- Supplementary_Software_Elife/Output_Files/Bud_Evolved_Branched_Actin.mat
- Supplementary_Software_Elife/Output_Files/Bud_Eq_F0_0_12_ELife_No_Branch.mat
- __MACOSX/Supplementary_Software_Elife/Output_Files/._Bud_Eq_F0_0_12_ELife_No_Branch.mat
- Supplementary_Software_Elife/Matrices/matrix_Stiffness_psi.m
- __MACOSX/Supplementary_Software_Elife/Matrices/._matrix_Stiffness_psi.m
- Supplementary_Software_Elife/Matrices/constraint_surf_local.m
- __MACOSX/Supplementary_Software_Elife/Matrices/._constraint_surf_local.m
- Supplementary_Software_Elife/Matrices/.DS_Store
- __MACOSX/Supplementary_Software_Elife/Matrices/._.DS_Store
- Supplementary_Software_Elife/Matrices/constraint_surf.m
- __MACOSX/Supplementary_Software_Elife/Matrices/._constraint_surf.m
- Supplementary_Software_Elife/Matrices/matrix_AP2.m
- __MACOSX/Supplementary_Software_Elife/Matrices/._matrix_AP2.m
- Supplementary_Software_Elife/Matrices/matrix_JD.m
- __MACOSX/Supplementary_Software_Elife/Matrices/._matrix_JD.m
- Supplementary_Software_Elife/Matrices/vector_rhs_1_Cortex.m
- __MACOSX/Supplementary_Software_Elife/Matrices/._vector_rhs_1_Cortex.m
- Supplementary_Software_Elife/Matrices/matrix_K_mod_Ener_Aug.m
- __MACOSX/Supplementary_Software_Elife/Matrices/._matrix_K_mod_Ener_Aug.m
- Supplementary_Software_Elife/Matrices/matrix_B_mod_Ener_Aug.m
- __MACOSX/Supplementary_Software_Elife/Matrices/._matrix_B_mod_Ener_Aug.m
- Supplementary_Software_Elife/Matrices/vector_rhs_2_Cortex.m
- __MACOSX/Supplementary_Software_Elife/Matrices/._vector_rhs_2_Cortex.m
- Supplementary_Software_Elife/Matrices/matrix_Mass.m
- __MACOSX/Supplementary_Software_Elife/Matrices/._matrix_Mass.m
- Supplementary_Software_Elife/Matrices/matrix_Mass_psi.m
- __MACOSX/Supplementary_Software_Elife/Matrices/._matrix_Mass_psi.m
- Supplementary_Software_Elife/Matrices/matrix_Stiffness_Cortex.m
- __MACOSX/Supplementary_Software_Elife/Matrices/._matrix_Stiffness_Cortex.m
- Supplementary_Software_Elife/Matrices/matrix_Mass_Cortex.m
- __MACOSX/Supplementary_Software_Elife/Matrices/._matrix_Mass_Cortex.m
- Supplementary_Software_Elife/Matrices/constraint_volume.m
- __MACOSX/Supplementary_Software_Elife/Matrices/._constraint_volume.m
- Supplementary_Software_Elife/Interpolation_Geometry/.svn/entries
- __MACOSX/Supplementary_Software_Elife/Interpolation_Geometry/.svn/._entries
- Supplementary_Software_Elife/Interpolation_Geometry/.svn/props/
- __MACOSX/Supplementary_Software_Elife/Interpolation_Geometry/.svn/._props
- Supplementary_Software_Elife/Interpolation_Geometry/.svn/text-base/
- __MACOSX/Supplementary_Software_Elife/Interpolation_Geometry/.svn/._text-base
- Supplementary_Software_Elife/Interpolation_Geometry/.svn/prop-base/
- __MACOSX/Supplementary_Software_Elife/Interpolation_Geometry/.svn/._prop-base
- Supplementary_Software_Elife/Interpolation_Geometry/.svn/tmp/
- __MACOSX/Supplementary_Software_Elife/Interpolation_Geometry/.svn/._tmp
- Supplementary_Software_Elife/quiver3D_pub/html/demoQuiver3D_02.png
- __MACOSX/Supplementary_Software_Elife/quiver3D_pub/html/._demoQuiver3D_02.png
- Supplementary_Software_Elife/quiver3D_pub/html/demoQuiver3D_03.png
- __MACOSX/Supplementary_Software_Elife/quiver3D_pub/html/._demoQuiver3D_03.png
- Supplementary_Software_Elife/quiver3D_pub/html/demoQuiver3D_01.png
- __MACOSX/Supplementary_Software_Elife/quiver3D_pub/html/._demoQuiver3D_01.png
- Supplementary_Software_Elife/quiver3D_pub/html/demoQuiver3D_04.png
- __MACOSX/Supplementary_Software_Elife/quiver3D_pub/html/._demoQuiver3D_04.png
- Supplementary_Software_Elife/quiver3D_pub/html/demoQuiver3D.html
- __MACOSX/Supplementary_Software_Elife/quiver3D_pub/html/._demoQuiver3D.html
- Supplementary_Software_Elife/quiver3D_pub/html/demoQuiver3D_05.png
- __MACOSX/Supplementary_Software_Elife/quiver3D_pub/html/._demoQuiver3D_05.png
- Supplementary_Software_Elife/quiver3D_pub/html/demoQuiver3D.png
- __MACOSX/Supplementary_Software_Elife/quiver3D_pub/html/._demoQuiver3D.png
- Supplementary_Software_Elife/Reparametrization/.svn/entries
- __MACOSX/Supplementary_Software_Elife/Reparametrization/.svn/._entries
- Supplementary_Software_Elife/Reparametrization/.svn/props/
- __MACOSX/Supplementary_Software_Elife/Reparametrization/.svn/._props
- Supplementary_Software_Elife/Reparametrization/.svn/text-base/
- __MACOSX/Supplementary_Software_Elife/Reparametrization/.svn/._text-base
- Supplementary_Software_Elife/Reparametrization/.svn/prop-base/
- __MACOSX/Supplementary_Software_Elife/Reparametrization/.svn/._prop-base
- Supplementary_Software_Elife/Reparametrization/.svn/tmp/
- __MACOSX/Supplementary_Software_Elife/Reparametrization/.svn/._tmp
- Supplementary_Software_Elife/Interpolation_Geometry/.svn/text-base/evaluate_BSp.m.svn-base
- __MACOSX/Supplementary_Software_Elife/Interpolation_Geometry/.svn/text-base/._evaluate_BSp.m.svn-base
- Supplementary_Software_Elife/Interpolation_Geometry/.svn/text-base/loworder_Bsp.m.svn-base
- __MACOSX/Supplementary_Software_Elife/Interpolation_Geometry/.svn/text-base/._loworder_Bsp.m.svn-base
- Supplementary_Software_Elife/Interpolation_Geometry/.svn/text-base/Bsp.m.svn-base
- __MACOSX/Supplementary_Software_Elife/Interpolation_Geometry/.svn/text-base/._Bsp.m.svn-base
- Supplementary_Software_Elife/Interpolation_Geometry/.svn/text-base/interpolate.m.svn-base
- __MACOSX/Supplementary_Software_Elife/Interpolation_Geometry/.svn/text-base/._interpolate.m.svn-base
- Supplementary_Software_Elife/Interpolation_Geometry/.svn/text-base/precal_generic_.m.svn-base
- __MACOSX/Supplementary_Software_Elife/Interpolation_Geometry/.svn/text-base/._precal_generic_.m.svn-base
- Supplementary_Software_Elife/Interpolation_Geometry/.svn/text-base/loworder_Bsp_todelete.m.svn-base
- __MACOSX/Supplementary_Software_Elife/Interpolation_Geometry/.svn/text-base/._loworder_Bsp_todelete.m.svn-base
- Supplementary_Software_Elife/Interpolation_Geometry/.svn/text-base/precal_gauss.m.svn-base
- __MACOSX/Supplementary_Software_Elife/Interpolation_Geometry/.svn/text-base/._precal_gauss.m.svn-base
- Supplementary_Software_Elife/Interpolation_Geometry/.svn/text-base/precal_gauss_log.m.svn-base
- __MACOSX/Supplementary_Software_Elife/Interpolation_Geometry/.svn/text-base/._precal_gauss_log.m.svn-base
- Supplementary_Software_Elife/Interpolation_Geometry/.svn/text-base/precal_generic.m.svn-base
- __MACOSX/Supplementary_Software_Elife/Interpolation_Geometry/.svn/text-base/._precal_generic.m.svn-base
- Supplementary_Software_Elife/Interpolation_Geometry/.svn/text-base/auxiliary_calculations.m.svn-base
- __MACOSX/Supplementary_Software_Elife/Interpolation_Geometry/.svn/text-base/._auxiliary_calculations.m.svn-base
- Supplementary_Software_Elife/Interpolation_Geometry/.svn/text-base/loworder_Bsp_generic.m.svn-base
- __MACOSX/Supplementary_Software_Elife/Interpolation_Geometry/.svn/text-base/._loworder_Bsp_generic.m.svn-base
- Supplementary_Software_Elife/Interpolation_Geometry/.svn/text-base/gaquad.m.svn-base
- __MACOSX/Supplementary_Software_Elife/Interpolation_Geometry/.svn/text-base/._gaquad.m.svn-base
- Supplementary_Software_Elife/Interpolation_Geometry/.svn/tmp/props/
- __MACOSX/Supplementary_Software_Elife/Interpolation_Geometry/.svn/tmp/._props
- Supplementary_Software_Elife/Interpolation_Geometry/.svn/tmp/text-base/
- __MACOSX/Supplementary_Software_Elife/Interpolation_Geometry/.svn/tmp/._text-base
- Supplementary_Software_Elife/Interpolation_Geometry/.svn/tmp/prop-base/
- __MACOSX/Supplementary_Software_Elife/Interpolation_Geometry/.svn/tmp/._prop-base
- Supplementary_Software_Elife/Reparametrization/.svn/text-base/original_shape_to_fit.m.svn-base
- __MACOSX/Supplementary_Software_Elife/Reparametrization/.svn/text-base/._original_shape_to_fit.m.svn-base
- Supplementary_Software_Elife/Reparametrization/.svn/text-base/reparametrize.m.svn-base
- __MACOSX/Supplementary_Software_Elife/Reparametrization/.svn/text-base/._reparametrize.m.svn-base
- Supplementary_Software_Elife/Reparametrization/.svn/text-base/creparametrize_refine_model.m.svn-base
- __MACOSX/Supplementary_Software_Elife/Reparametrization/.svn/text-base/._creparametrize_refine_model.m.svn-base
- Supplementary_Software_Elife/Reparametrization/.svn/text-base/resample.m.svn-base
- __MACOSX/Supplementary_Software_Elife/Reparametrization/.svn/text-base/._resample.m.svn-base
- Supplementary_Software_Elife/Reparametrization/.svn/text-base/plot_arc_length.m.svn-base
- __MACOSX/Supplementary_Software_Elife/Reparametrization/.svn/text-base/._plot_arc_length.m.svn-base
- Supplementary_Software_Elife/Reparametrization/.svn/text-base/Compute_reparam_criteria.m.svn-base
- __MACOSX/Supplementary_Software_Elife/Reparametrization/.svn/text-base/._Compute_reparam_criteria.m.svn-base
- Supplementary_Software_Elife/Reparametrization/.svn/text-base/creparametrize.m.svn-base
- __MACOSX/Supplementary_Software_Elife/Reparametrization/.svn/text-base/._creparametrize.m.svn-base
- Supplementary_Software_Elife/Reparametrization/.svn/text-base/error_param.m.svn-base
- __MACOSX/Supplementary_Software_Elife/Reparametrization/.svn/text-base/._error_param.m.svn-base
- Supplementary_Software_Elife/Reparametrization/.svn/tmp/props/
- __MACOSX/Supplementary_Software_Elife/Reparametrization/.svn/tmp/._props
- Supplementary_Software_Elife/Reparametrization/.svn/tmp/text-base/
- __MACOSX/Supplementary_Software_Elife/Reparametrization/.svn/tmp/._text-base
- Supplementary_Software_Elife/Reparametrization/.svn/tmp/prop-base/
- __MACOSX/Supplementary_Software_Elife/Reparametrization/.svn/tmp/._prop-base
