# Supplementary material for: A mechanosensing mechanism controls plasma membrane shape homeostasis at the nanoscale
Source: eLife. 2023 Sep 25;12:e72316. doi: 10.7554/eLife.72316 (PMC10569792; doi:10.7554/eLife.72316)
Supplement: Source code 1. [file elife-72316-code1.zip › Supplementary_Software_Elife/PV_Dataset_Fletcher_Cell2016.csv]

10.373443983402467	6.334347625633933
53.9419087136929	4.735638543107423
103.73443983402484	3.426002766251729
153.52697095435678	2.516366989396034
253.11203319502067	1.763762102351314
380.7053941908713	1.4342093130474876
505.18672199170123	0.993453204241586
635.8921161825726	0.8195481788842773
757.2614107883817	0.6675887505763018
1009.3360995850621	0.45283540802213196
