# Supplementary material for: A mechanosensing mechanism controls plasma membrane shape homeostasis at the nanoscale
Source: eLife. 2023 Sep 25;12:e72316. doi: 10.7554/eLife.72316 (PMC10569792; doi:10.7554/eLife.72316)
Supplement: Source code 1. [file elife-72316-code1.zip › Supplementary_Software_Elife/Functionals/Chemical_Energy.m]

function Energy = total_Energy(Aux,C,phi,d_phi,Inv)
global Invariant Material Constraints
 
 
if(nargin==3)
    d_phi=zeros(size(phi));
    Lmd=0;
else
    Lmd = Material.Lmd;
end
 
if(nargin<5)
    Inv=Invariant;
end
 
if(isfield(Constraints,'f0'))
    f0 = Constraints.f0;
else
    f0 = 0;
end
 
if(isfield(Constraints,'f0z'))
    f0z = Constraints.f0z;
else
    f0z = 0;
end
 
if(isfield(Material,'phi_max'))
    tmp = ( Material.RT_a0* (phi.*log(phi/Material.phi_max) + ...
   (Material.phi_max-phi).*log((Material.phi_max-phi)/Material.phi_max))...
+ Material.Chi/2 * phi.^2) .* C(:,1) .* Aux.au .* Inv.gweight;
else
    tmp = ( + Material.RT_a0* phi.* ( log(phi/Material.phi_bar) - 1)...
  + Material.Chi/2 * phi.^2) .* C(:,1) .* Aux.au .* Inv.gweight;
end
 
tmp = tmp + Lmd/2*d_phi.^2./Aux.au.* C(:,1).* Inv.gweight;
Energy = 2*pi*sum(tmp) - pi*f0*C(end,1)^2 - pi*f0z*C(1,2)^2;
