# Supplementary material for: A mechanosensing mechanism controls plasma membrane shape homeostasis at the nanoscale
Source: eLife. 2023 Sep 25;12:e72316. doi: 10.7554/eLife.72316 (PMC10569792; doi:10.7554/eLife.72316)
Supplement: Source code 1. [file elife-72316-code1.zip › Supplementary_Software_Elife/quiver3D_pub/quiver3D.m]

function qHandle = quiver3D(posArray, magnitudeArray, arrowColors, stemRatio)

% qHandle = quiver3D(posArray, magnitudeArray, arrowColors, stemRatio) %%%%%%%%%%%%%%%%%%%%%%%%%%%%%%%%%%%%%%%%%%%%%%%%%%%%%%%%%%%%%%%%%%%%%%%%%%%%%%%
% 
%     Given the posArray (position array) [x1,y1,z1;  x2,y2,z2; ...] and 
%     their relative magnitudes along the x,y,z-axes using magnitudeArray [dx1,dy1,dz1; dx2,dy2,dz2; ...],
%     with optional color and stem ratios, output a quiver of arrows.
% 
%     arrowColors - conforms to 'ColorSpec.'  For example, 'r','red',[1 0 0] will all plot a quiver with all arrows as red.
%                   This can also be in the form of Nx3 where 'N' is the number of arrows, and each column corresponds to the R,G,B values
%     stemRatio - ratio of the arrowhead (cone) to the arrowstem (cylinder) [default = 0.75]. For example, setting this value to 0.94 will
%                 produce arrows with arrowstems 94% of the length and short, 6% cones as arrowheads
% 
% Example:
%    [X,Y] = meshgrid(1:5, -2:2);
%    Z = zeros(size(X));
%    posArray = [X(:),Y(:),Z(:)];
% 
%    magnitudeArray = zeros(size(posArray));
%    magnitudeArray(:,1) = 1;
%    quiver3D(posArray, magnitudeArray, 'g', 0.6);
% 
% 
%    Forms:
%       quiver3D(posArray, magnitudeArray) - plot a quiver of three-dimensional arrows with default color black
%       
%       quiver3D(posArray, magnitudeArray, arrowColors) 
%       
%       quiver3D(..., arrowColors, stemRatio) - ratio of the arrowhead (cone) to the arrowstem (cylinder) [default = 0.75]
%     
%     Author: Shawn Arseneau
%     Created: September 14, 2006
%     Updated: September 18, 2006
% 
%%%%%%%%%%%%%%%%%%%%%%%%%%%%%%%%%%%%%%%%%%%%%%%%%%%%%%%%%%%%%%%%%%%%%%%%%%%%%%%%%%%%%%%%%%%%%%%%%%%%%%%%%%%%%%%%%%%%%%%%%%%%%%%%%%%%%%%%%%%%%%%%%%%%%%
    qHandle = [];
    
    %% ------------------------------------------------------------Initial verification of input parameters     
    if nargin<2 || nargin>4    
        error('Invalid number of input arguments.  help quiver3D for details');  
    end
    
    numArrows = size(posArray,1);
    if numArrows ~= size(magnitudeArray,1)
        error('Position and magnitude inputs do not agree.  help quiver3D for details');          
    end

    %% ----------------------------------------------------------------------------------Default parameters     
    if nargin<4  
        stemRatio = 0.75;
    end
    
    if nargin<3    
        arrowColors = zeros(numArrows, 3);    
    else
        [arrowRow, arrowCol] = size(arrowColors);
        
        if arrowRow==1
            if ischar(arrowColors) %--------------------------------------- in ShortName or LongName color format
                if arrowCol==1      
                    RGBvalue = ColorSpec_ShortName_to_RGBvalue(arrowColors);   
                else
                    RGBvalue = ColorSpec_LongName_to_RGBvalue(arrowColors);
                end
            else
                if arrowCol~=3              
                    error('arrowColors in RGBvalue must be of the form 1x3');     
                end
                RGBvalue = arrowColors;                
            end
            arrowColors = [];
            arrowColors(1:numArrows,1) = RGBvalue(1);
            arrowColors(1:numArrows,2) = RGBvalue(2);
            arrowColors(1:numArrows,3) = RGBvalue(3);
            
        elseif arrowRow~=numArrows          
            error('arrowColors in RGBvalue must be of the form Nx3');
        end
    end
        

    %% ---------------------------------------------------------------Loop through all arrows and plot in 3D 
    hold on;    
    for i=1:numArrows
        qHandle(i,:) = arrow3D(posArray(i,:), magnitudeArray(i,:), arrowColors(i,:), stemRatio);
    end
