# Supplementary material for: A mechanosensing mechanism controls plasma membrane shape homeostasis at the nanoscale
Source: eLife. 2023 Sep 25;12:e72316. doi: 10.7554/eLife.72316 (PMC10569792; doi:10.7554/eLife.72316)
Supplement: Source code 1. [file elife-72316-code1.zip › Supplementary_Software_Elife/quiver3D_pub/demoQuiver3D.m]

%% quiver3D - Output a collection of arrows with various color and shape options

%% Syntax
% * quiver3D(posArray, magnitudeArray)
% * quiver3D(posArray, magnitudeArray, one_ShortNameColor) 
% * quiver3D(posArray, magnitudeArray, one_LongNameColor) 
% * quiver3D(posArray, magnitudeArray, one_RGBvalueColor) 
% * quiver3D(posArray, magnitudeArray, many_RGBvalueColor)
%
%% Description
% * quiver3D(posArray, magnitudeArray) - plot an arrow for each row of posArray in form of (x,y,z) with delta values corresponding to
%                                        the rows of magnitudeArray (u,v,w) using arrow3D, which allows for a 
%                                        three-dimensional arrow representation.  Since arrow3D uses 'surf', you may use 'camlight' 
%                                        and 'lighting' to add more powerful visual effects of the data.
% 
% * quiver3D(..., one_ShortNameColor) - colors all arrows the same color using MATLAB's ShortName color convention, {'r','g',...} as per ColorSpec.
% 
% * quiver3D(..., one_LongNameColor) - colors all arrows the same color using MATLAB's LongName color convention, {'red','green',...} as per ColorSpec.
% 
% * quiver3D(..., one_RGBvalueColor) - colors all arrows the same color using the three element vector representation. For example [0, 1, 0.5]
% 
% * quiver3D(..., many_RGBvalueColor) - a distinct color is assigned each of the individual arrows in the quiver in Nx3 format.
% 

%% Example: Basic Call
    [X, Y] = meshgrid(0:3:9, 0:3:9);
    Z = ones(size(X));
    U = zeros(size(X));
    V = U;
    W = ones(size(X))*8;
    posArray = [X(:),Y(:),Z(:)];
    magnitudeArray = [U(:),V(:),W(:)];
    quiverHandle = quiver3D(posArray, magnitudeArray, 'r');
    
    hold on;
    axis equal; 
    grid on;
    xlabel('X'); ylabel('Y'); zlabel('Z');
    view(20,30);
    
%% Lighting Effects
    lighting phong;
    camlight head;

%% Arrow-specific colors
    numArrows = size(posArray,1);
    arrowColors = zeros(numArrows, 3);  
    Rstream = (0:1/(numArrows-1):1)';
    arrowColors(:,1) = Rstream;
    delete(quiverHandle);    
    colorQuiverHandle = quiver3D(posArray, magnitudeArray, arrowColors);

%% Change of stemRatios
    delete(colorQuiverHandle);
    colorQuiverHandle = quiver3D(posArray, magnitudeArray, arrowColors, 0.9);
   
    
%% Helix Example
    radius = 7;   height = 1;  numRotations = 2;  numPoints = 25;  arrowScale = 0.8;
    [posArray1, magnitudeArray1] = helix(radius, height, numRotations, numPoints, arrowScale);
    arrowColors1 = zeros(numPoints, 3);
    BlackToWhite = (0:1/(numPoints-1):1);
    WhiteToBlack = (1:-1/(numPoints-1):0);
    arrowColors1(:,1) = WhiteToBlack';
    arrowColors1(:,2) = BlackToWhite';
    
    radius = 2;   height = 0.66;  numRotations = 3;  
    [posArray2, magnitudeArray2] = helix(radius, height, numRotations, numPoints, arrowScale);    
    arrowColors2 = zeros(numPoints, 3);
    arrowColors2(:,3) = BlackToWhite';

    delete(colorQuiverHandle);
    quiver3D(posArray1, magnitudeArray1, arrowColors1, 0.6);
    quiver3D(posArray2, magnitudeArray2, arrowColors2, 0.6);
    axis equal;
    grid on;
    xlabel('X'); ylabel('Y'); zlabel('Z');
    view(20,10);
    axis tight;
    camlight head;
    lighting phong;
    
    
%% Credits
% Author: Shawn Arseneau
% 
% Created: September 15, 2006
