# Supplementary material for: A mechanosensing mechanism controls plasma membrane shape homeostasis at the nanoscale
Source: eLife. 2023 Sep 25;12:e72316. doi: 10.7554/eLife.72316 (PMC10569792; doi:10.7554/eLife.72316)
Supplement: Source code 1. [file elife-72316-code1.zip › Supplementary_Software_Elife/Matrices/matrix_Mass_psi.m]

function M=matrix_Mass_psi
global Invariant ini_Val Material dt

    

M=zeros(ini_Val.ncontrol);
connect=Invariant.connect;
aux = Invariant.gaussp.*Invariant.gweight;

for iel=1:size(connect,1)
    ig=(1:ini_Val.gaussno);
    igglob=(iel-1)*ini_Val.gaussno+ig;
    M_loc=Invariant.Nshape(igglob,:)'*diag(aux(igglob))*Invariant.Nshape(igglob,:);
    M(connect(iel,:),connect(iel,:)) = ...
        M(connect(iel,:),connect(iel,:)) + M_loc;
end


M = M * (1/dt+Material.k2)*Material.R0;
